# Supplementary material for: Mebendazole-Induced Blood-Testis Barrier Injury in Mice Testes by Disrupting Microtubules in Addition to Triggering Programmed Cell Death
Source: Int J Mol Sci. 2022 Apr 11;23(8):4220. doi: 10.3390/ijms23084220 (PMC9029725; doi:10.3390/ijms23084220)
Supplement: Supplementary file 1 [file ijms-23-04220-s001.zip]

Archive with 1 entries (1 files):
- ijms-1664773-supplementary.pdf
